# Supplementary material for: Epimutations driven by RNAi or heterochromatin evoke transient antimicrobial drug resistance in pathogenic Mucor fungi
Source: PLoS Biol. 2026 Feb 2;24(2):e3003598. doi: 10.1371/journal.pbio.3003598 (PMC12863538; doi:10.1371/journal.pbio.3003598)
Supplement: S3 Table — (XLSX) [file pbio.3003598.s017.xlsx]

## Sheet: S3 Table
S3 Table. fkbA sequences from FK506-resistant M. atramentarius isolates recovered from each organ after 4 days of in vivo passage with cyclophosphamide (200 mg/kg).
Organ	Isolates	fkbA mutation	Sequence 5' to 3'
Reference	Wild-type		GTATACGAGATAATTCATTCACATGGATCAAAATCTGTCAAAGCAAGACATACATGCATACATTAAATAGCATGATCACGTTATACATAATGCACAAAGTCTCGGAGTATATACAAGTGAATCATTGTAAACTTCAGTACATAGAAACACTAGTACAGGAGAATGGGTTTATCTTGGATTCTTTTCTTGACACATGATCGAAGAAGGGATCCTCTATGTTTGACGAAATAAAAATTAAAATCACGAAATTGATGGCAAAGCTTATTTAACAACGTTAGGCTTCTTTTATTCGGTAGATGACGTAAAAAGACAAGGACGGTTAATCAAAGTATAAAACGCGAAACAGCAAACGTTTTTCTAGCGTTTCTTCTTTCATCTATAAAGATAATACATAATTAA…
Brain	FK506-resistant epimutant 1	None	GTATACGAGATAATTCATTCACATGGATCAAAATCTGTCAAAGCAAGACATACATGCATACATTAAATAGCATGATCACGTTATACATAATGCACAAAGTCTCGGAGTATATACAAGTGAATCATTGTAAACTTCAGTACATAGAAACACTAGTACAGGAGAATGGGTTTATCTTGGATTCTTTTCTTGACACATGATCGAAGAAGGGATCCTCTATGTTTGACGAAATAAAAATTAAAATCACGAAATTGATGGCAAAGCTTATTTAACAACGTTAGGCTTCTTTTATTCGGTAGATGACGTAAAAAGACAAGGACGGTTAATCAAAGTATAAAACGCGAAACAGCAAACGTTTTTCTAGCGTTTCTTCTTTCATCTATAAAGATAATACATAATTAA…
	FK506-resistant epimutant 2	None	GTATACGAGATAATTCATTCACATGGATCAAAATCTGTCAAAGCAAGACATACATGCATACATTAAATAGCATGATCACGTTATACATAATGCACAAAGTCTCGGAGTATATACAAGTGAATCATTGTAAACTTCAGTACATAGAAACACTAGTACAGGAGAATGGGTTTATCTTGGATTCTTTTCTTGACACATGATCGAAGAAGGGATCCTCTATGTTTGACGAAATAAAAATTAAAATCACGAAATTGATGGCAAAGCTTATTTAACAACGTTAGGCTTCTTTTATTCGGTAGATGACGTAAAAAGACAAGGACGGTTAATCAAAGTATAAAACGCGAAACAGCAAACGTTTTTCTAGCGTTTCTTCTTTCATCTATAAAGATAATACATAATTAA…
	FK506-resistant epimutant 3	None	GTATACGAGATAATTCATTCACATGGATCAAAATCTGTCAAAGCAAGACATACATGCATACATTAAATAGCATGATCACGTTATACATAATGCACAAAGTCTCGGAGTATATACAAGTGAATCATTGTAAACTTCAGTACATAGAAACACTAGTACAGGAGAATGGGTTTATCTTGGATTCTTTTCTTGACACATGATCGAAGAAGGGATCCTCTATGTTTGACGAAATAAAAATTAAAATCACGAAATTGATGGCAAAGCTTATTTAACAACGTTAGGCTTCTTTTATTCGGTAGATGACGTAAAAAGACAAGGACGGTTAATCAAAGTATAAAACGCGAAACAGCAAACGTTTTTCTAGCGTTTCTTCTTTCATCTATAAAGATAATACATAATTAA…
	FK506-resistant epimutant 4	None	GTATACGAGATAATTCATTCACATGGATCAAAATCTGTCAAAGCAAGACATACATGCATACATTAAATAGCATGATCACGTTATACATAATGCACAAAGTCTCGGAGTATATACAAGTGAATCATTGTAAACTTCAGTACATAGAAACACTAGTACAGGAGAATGGGTTTATCTTGGATTCTTTTCTTGACACATGATCGAAGAAGGGATCCTCTATGTTTGACGAAATAAAAATTAAAATCACGAAATTGATGGCAAAGCTTATTTAACAACGTTAGGCTTCTTTTATTCGGTAGATGACGTAAAAAGACAAGGACGGTTAATCAAAGTATAAAACGCGAAACAGCAAACGTTTTTCTAGCGTTTCTTCTTTCATCTATAAAGATAATACATAATTAA…
	FK506-resistant epimutant 5	None	GTATACGAGATAATTCATTCACATGGATCAAAATCTGTCAAAGCAAGACATACATGCATACATTAAATAGCATGATCACGTTATACATAATGCACAAAGTCTCGGAGTATATACAAGTGAATCATTGTAAACTTCAGTACATAGAAACACTAGTACAGGAGAATGGGTTTATCTTGGATTCTTTTCTTGACACATGATCGAAGAAGGGATCCTCTATGTTTGACGAAATAAAAATTAAAATCACGAAATTGATGGCAAAGCTTATTTAACAACGTTAGGCTTCTTTTATTCGGTAGATGACGTAAAAAGACAAGGACGGTTAATCAAAGTATAAAACGCGAAACAGCAAACGTTTTTCTAGCGTTTCTTCTTTCATCTATAAAGATAATACATAATTAA…
	FK506-resistant epimutant 6	None	GTATACGAGATAATTCATTCACATGGATCAAAATCTGTCAAAGCAAGACATACATGCATACATTAAATAGCATGATCACGTTATACATAATGCACAAAGTCTCGGAGTATATACAAGTGAATCATTGTAAACTTCAGTACATAGAAACACTAGTACAGGAGAATGGGTTTATCTTGGATTCTTTTCTTGACACATGATCGAAGAAGGGATCCTCTATGTTTGACGAAATAAAAATTAAAATCACGAAATTGATGGCAAAGCTTATTTAACAACGTTAGGCTTCTTTTATTCGGTAGATGACGTAAAAAGACAAGGACGGTTAATCAAAGTATAAAACGCGAAACAGCAAACGTTTTTCTAGCGTTTCTTCTTTCATCTATAAAGATAATACATAATTAA…
	FK506-resistant epimutant 7	None	GTATACGAGATAATTCATTCACATGGATCAAAATCTGTCAAAGCAAGACATACATGCATACATTAAATAGCATGATCACGTTATACATAATGCACAAAGTCTCGGAGTATATACAAGTGAATCATTGTAAACTTCAGTACATAGAAACACTAGTACAGGAGAATGGGTTTATCTTGGATTCTTTTCTTGACACATGATCGAAGAAGGGATCCTCTATGTTTGACGAAATAAAAATTAAAATCACGAAATTGATGGCAAAGCTTATTTAACAACGTTAGGCTTCTTTTATTCGGTAGATGACGTAAAAAGACAAGGACGGTTAATCAAAGTATAAAACGCGAAACAGCAAACGTTTTTCTAGCGTTTCTTCTTTCATCTATAAAGATAATACATAATTAA…
	FK506-resistant epimutant 8	None	GTATACGAGATAATTCATTCACATGGATCAAAATCTGTCAAAGCAAGACATACATGCATACATTAAATAGCATGATCACGTTATACATAATGCACAAAGTCTCGGAGTATATACAAGTGAATCATTGTAAACTTCAGTACATAGAAACACTAGTACAGGAGAATGGGTTTATCTTGGATTCTTTTCTTGACACATGATCGAAGAAGGGATCCTCTATGTTTGACGAAATAAAAATTAAAATCACGAAATTGATGGCAAAGCTTATTTAACAACGTTAGGCTTCTTTTATTCGGTAGATGACGTAAAAAGACAAGGACGGTTAATCAAAGTATAAAACGCGAAACAGCAAACGTTTTTCTAGCGTTTCTTCTTTCATCTATAAAGATAATACATAATTAA…
	FK506-resistant epimutant 9	None	GTATACGAGATAATTCATTCACATGGATCAAAATCTGTCAAAGCAAGACATACATGCATACATTAAATAGCATGATCACGTTATACATAATGCACAAAGTCTCGGAGTATATACAAGTGAATCATTGTAAACTTCAGTACATAGAAACACTAGTACAGGAGAATGGGTTTATCTTGGATTCTTTTCTTGACACATGATCGAAGAAGGGATCCTCTATGTTTGACGAAATAAAAATTAAAATCACGAAATTGATGGCAAAGCTTATTTAACAACGTTAGGCTTCTTTTATTCGGTAGATGACGTAAAAAGACAAGGACGGTTAATCAAAGTATAAAACGCGAAACAGCAAACGTTTTTCTAGCGTTTCTTCTTTCATCTATAAAGATAATACATAATTAA…
	FK506-resistant epimutant 10	None	GTATACGAGATAATTCATTCACATGGATCAAAATCTGTCAAAGCAAGACATACATGCATACATTAAATAGCATGATCACGTTATACATAATGCACAAAGTCTCGGAGTATATACAAGTGAATCATTGTAAACTTCAGTACATAGAAACACTAGTACAGGAGAATGGGTTTATCTTGGATTCTTTTCTTGACACATGATCGAAGAAGGGATCCTCTATGTTTGACGAAATAAAAATTAAAATCACGAAATTGATGGCAAAGCTTATTTAACAACGTTAGGCTTCTTTTATTCGGTAGATGACGTAAAAAGACAAGGACGGTTAATCAAAGTATAAAACGCGAAACAGCAAACGTTTTTCTAGCGTTTCTTCTTTCATCTATAAAGATAATACATAATTAA…
	FK506-resistant epimutant 11	None	GTATACGAGATAATTCATTCACATGGATCAAAATCTGTCAAAGCAAGACATACATGCATACATTAAATAGCATGATCACGTTATACATAATGCACAAAGTCTCGGAGTATATACAAGTGAATCATTGTAAACTTCAGTACATAGAAACACTAGTACAGGAGAATGGGTTTATCTTGGATTCTTTTCTTGACACATGATCGAAGAAGGGATCCTCTATGTTTGACGAAATAAAAATTAAAATCACGAAATTGATGGCAAAGCTTATTTAACAACGTTAGGCTTCTTTTATTCGGTAGATGACGTAAAAAGACAAGGACGGTTAATCAAAGTATAAAACGCGAAACAGCAAACGTTTTTCTAGCGTTTCTTCTTTCATCTATAAAGATAATACATAATTAA…
	FK506-resistant epimutant 12	None	GTATACGAGATAATTCATTCACATGGATCAAAATCTGTCAAAGCAAGACATACATGCATACATTAAATAGCATGATCACGTTATACATAATGCACAAAGTCTCGGAGTATATACAAGTGAATCATTGTAAACTTCAGTACATAGAAACACTAGTACAGGAGAATGGGTTTATCTTGGATTCTTTTCTTGACACATGATCGAAGAAGGGATCCTCTATGTTTGACGAAATAAAAATTAAAATCACGAAATTGATGGCAAAGCTTATTTAACAACGTTAGGCTTCTTTTATTCGGTAGATGACGTAAAAAGACAAGGACGGTTAATCAAAGTATAAAACGCGAAACAGCAAACGTTTTTCTAGCGTTTCTTCTTTCATCTATAAAGATAATACATAATTAA…
	FK506-resistant epimutant 13	None	GTATACGAGATAATTCATTCACATGGATCAAAATCTGTCAAAGCAAGACATACATGCATACATTAAATAGCATGATCACGTTATACATAATGCACAAAGTCTCGGAGTATATACAAGTGAATCATTGTAAACTTCAGTACATAGAAACACTAGTACAGGAGAATGGGTTTATCTTGGATTCTTTTCTTGACACATGATCGAAGAAGGGATCCTCTATGTTTGACGAAATAAAAATTAAAATCACGAAATTGATGGCAAAGCTTATTTAACAACGTTAGGCTTCTTTTATTCGGTAGATGACGTAAAAAGACAAGGACGGTTAATCAAAGTATAAAACGCGAAACAGCAAACGTTTTTCTAGCGTTTCTTCTTTCATCTATAAAGATAATACATAATTAA…
	FK506-resistant epimutant 14	None	GTATACGAGATAATTCATTCACATGGATCAAAATCTGTCAAAGCAAGACATACATGCATACATTAAATAGCATGATCACGTTATACATAATGCACAAAGTCTCGGAGTATATACAAGTGAATCATTGTAAACTTCAGTACATAGAAACACTAGTACAGGAGAATGGGTTTATCTTGGATTCTTTTCTTGACACATGATCGAAGAAGGGATCCTCTATGTTTGACGAAATAAAAATTAAAATCACGAAATTGATGGCAAAGCTTATTTAACAACGTTAGGCTTCTTTTATTCGGTAGATGACGTAAAAAGACAAGGACGGTTAATCAAAGTATAAAACGCGAAACAGCAAACGTTTTTCTAGCGTTTCTTCTTTCATCTATAAAGATAATACATAATTAA…
	FK506-resistant epimutant 15	None	GTATACGAGATAATTCATTCACATGGATCAAAATCTGTCAAAGCAAGACATACATGCATACATTAAATAGCATGATCACGTTATACATAATGCACAAAGTCTCGGAGTATATACAAGTGAATCATTGTAAACTTCAGTACATAGAAACACTAGTACAGGAGAATGGGTTTATCTTGGATTCTTTTCTTGACACATGATCGAAGAAGGGATCCTCTATGTTTGACGAAATAAAAATTAAAATCACGAAATTGATGGCAAAGCTTATTTAACAACGTTAGGCTTCTTTTATTCGGTAGATGACGTAAAAAGACAAGGACGGTTAATCAAAGTATAAAACGCGAAACAGCAAACGTTTTTCTAGCGTTTCTTCTTTCATCTATAAAGATAATACATAATTAA…
	FK506-resistant epimutant 16	None	GTATACGAGATAATTCATTCACATGGATCAAAATCTGTCAAAGCAAGACATACATGCATACATTAAATAGCATGATCACGTTATACATAATGCACAAAGTCTCGGAGTATATACAAGTGAATCATTGTAAACTTCAGTACATAGAAACACTAGTACAGGAGAATGGGTTTATCTTGGATTCTTTTCTTGACACATGATCGAAGAAGGGATCCTCTATGTTTGACGAAATAAAAATTAAAATCACGAAATTGATGGCAAAGCTTATTTAACAACGTTAGGCTTCTTTTATTCGGTAGATGACGTAAAAAGACAAGGACGGTTAATCAAAGTATAAAACGCGAAACAGCAAACGTTTTTCTAGCGTTTCTTCTTTCATCTATAAAGATAATACATAATTAA…
	FK506-resistant epimutant 17	None	GTATACGAGATAATTCATTCACATGGATCAAAATCTGTCAAAGCAAGACATACATGCATACATTAAATAGCATGATCACGTTATACATAATGCACAAAGTCTCGGAGTATATACAAGTGAATCATTGTAAACTTCAGTACATAGAAACACTAGTACAGGAGAATGGGTTTATCTTGGATTCTTTTCTTGACACATGATCGAAGAAGGGATCCTCTATGTTTGACGAAATAAAAATTAAAATCACGAAATTGATGGCAAAGCTTATTTAACAACGTTAGGCTTCTTTTATTCGGTAGATGACGTAAAAAGACAAGGACGGTTAATCAAAGTATAAAACGCGAAACAGCAAACGTTTTTCTAGCGTTTCTTCTTTCATCTATAAAGATAATACATAATTAA…
Liver	FK506-resistant epimutant 1	None	GTATACGAGATAATTCATTCACATGGATCAAAATCTGTCAAAGCAAGACATACATGCATACATTAAATAGCATGATCACGTTATACATAATGCACAAAGTCTCGGAGTATATACAAGTGAATCATTGTAAACTTCAGTACATAGAAACACTAGTACAGGAGAATGGGTTTATCTTGGATTCTTTTCTTGACACATGATCGAAGAAGGGATCCTCTATGTTTGACGAAATAAAAATTAAAATCACGAAATTGATGGCAAAGCTTATTTAACAACGTTAGGCTTCTTTTATTCGGTAGATGACGTAAAAAGACAAGGACGGTTAATCAAAGTATAAAACGCGAAACAGCAAACGTTTTTCTAGCGTTTCTTCTTTCATCTATAAAGATAATACATAATTAA…
	FK506-resistant epimutant 2	None	GTATACGAGATAATTCATTCACATGGATCAAAATCTGTCAAAGCAAGACATACATGCATACATTAAATAGCATGATCACGTTATACATAATGCACAAAGTCTCGGAGTATATACAAGTGAATCATTGTAAACTTCAGTACATAGAAACACTAGTACAGGAGAATGGGTTTATCTTGGATTCTTTTCTTGACACATGATCGAAGAAGGGATCCTCTATGTTTGACGAAATAAAAATTAAAATCACGAAATTGATGGCAAAGCTTATTTAACAACGTTAGGCTTCTTTTATTCGGTAGATGACGTAAAAAGACAAGGACGGTTAATCAAAGTATAAAACGCGAAACAGCAAACGTTTTTCTAGCGTTTCTTCTTTCATCTATAAAGATAATACATAATTAA…
	FK506-resistant epimutant 3	None	GTATACGAGATAATTCATTCACATGGATCAAAATCTGTCAAAGCAAGACATACATGCATACATTAAATAGCATGATCACGTTATACATAATGCACAAAGTCTCGGAGTATATACAAGTGAATCATTGTAAACTTCAGTACATAGAAACACTAGTACAGGAGAATGGGTTTATCTTGGATTCTTTTCTTGACACATGATCGAAGAAGGGATCCTCTATGTTTGACGAAATAAAAATTAAAATCACGAAATTGATGGCAAAGCTTATTTAACAACGTTAGGCTTCTTTTATTCGGTAGATGACGTAAAAAGACAAGGACGGTTAATCAAAGTATAAAACGCGAAACAGCAAACGTTTTTCTAGCGTTTCTTCTTTCATCTATAAAGATAATACATAATTAA…
	FK506-resistant epimutant 4	None	GTATACGAGATAATTCATTCACATGGATCAAAATCTGTCAAAGCAAGACATACATGCATACATTAAATAGCATGATCACGTTATACATAATGCACAAAGTCTCGGAGTATATACAAGTGAATCATTGTAAACTTCAGTACATAGAAACACTAGTACAGGAGAATGGGTTTATCTTGGATTCTTTTCTTGACACATGATCGAAGAAGGGATCCTCTATGTTTGACGAAATAAAAATTAAAATCACGAAATTGATGGCAAAGCTTATTTAACAACGTTAGGCTTCTTTTATTCGGTAGATGACGTAAAAAGACAAGGACGGTTAATCAAAGTATAAAACGCGAAACAGCAAACGTTTTTCTAGCGTTTCTTCTTTCATCTATAAAGATAATACATAATTAA…
	FK506-resistant epimutant 5	None	GTATACGAGATAATTCATTCACATGGATCAAAATCTGTCAAAGCAAGACATACATGCATACATTAAATAGCATGATCACGTTATACATAATGCACAAAGTCTCGGAGTATATACAAGTGAATCATTGTAAACTTCAGTACATAGAAACACTAGTACAGGAGAATGGGTTTATCTTGGATTCTTTTCTTGACACATGATCGAAGAAGGGATCCTCTATGTTTGACGAAATAAAAATTAAAATCACGAAATTGATGGCAAAGCTTATTTAACAACGTTAGGCTTCTTTTATTCGGTAGATGACGTAAAAAGACAAGGACGGTTAATCAAAGTATAAAACGCGAAACAGCAAACGTTTTTCTAGCGTTTCTTCTTTCATCTATAAAGATAATACATAATTAA…
	FK506-resistant epimutant 6	None	GTATACGAGATAATTCATTCACATGGATCAAAATCTGTCAAAGCAAGACATACATGCATACATTAAATAGCATGATCACGTTATACATAATGCACAAAGTCTCGGAGTATATACAAGTGAATCATTGTAAACTTCAGTACATAGAAACACTAGTACAGGAGAATGGGTTTATCTTGGATTCTTTTCTTGACACATGATCGAAGAAGGGATCCTCTATGTTTGACGAAATAAAAATTAAAATCACGAAATTGATGGCAAAGCTTATTTAACAACGTTAGGCTTCTTTTATTCGGTAGATGACGTAAAAAGACAAGGACGGTTAATCAAAGTATAAAACGCGAAACAGCAAACGTTTTTCTAGCGTTTCTTCTTTCATCTATAAAGATAATACATAATTAA…
	FK506-resistant epimutant 7	None	GTATACGAGATAATTCATTCACATGGATCAAAATCTGTCAAAGCAAGACATACATGCATACATTAAATAGCATGATCACGTTATACATAATGCACAAAGTCTCGGAGTATATACAAGTGAATCATTGTAAACTTCAGTACATAGAAACACTAGTACAGGAGAATGGGTTTATCTTGGATTCTTTTCTTGACACATGATCGAAGAAGGGATCCTCTATGTTTGACGAAATAAAAATTAAAATCACGAAATTGATGGCAAAGCTTATTTAACAACGTTAGGCTTCTTTTATTCGGTAGATGACGTAAAAAGACAAGGACGGTTAATCAAAGTATAAAACGCGAAACAGCAAACGTTTTTCTAGCGTTTCTTCTTTCATCTATAAAGATAATACATAATTAA…
	FK506-resistant epimutant 8	None	GTATACGAGATAATTCATTCACATGGATCAAAATCTGTCAAAGCAAGACATACATGCATACATTAAATAGCATGATCACGTTATACATAATGCACAAAGTCTCGGAGTATATACAAGTGAATCATTGTAAACTTCAGTACATAGAAACACTAGTACAGGAGAATGGGTTTATCTTGGATTCTTTTCTTGACACATGATCGAAGAAGGGATCCTCTATGTTTGACGAAATAAAAATTAAAATCACGAAATTGATGGCAAAGCTTATTTAACAACGTTAGGCTTCTTTTATTCGGTAGATGACGTAAAAAGACAAGGACGGTTAATCAAAGTATAAAACGCGAAACAGCAAACGTTTTTCTAGCGTTTCTTCTTTCATCTATAAAGATAATACATAATTAA…
	FK506-resistant epimutant 9	None	GTATACGAGATAATTCATTCACATGGATCAAAATCTGTCAAAGCAAGACATACATGCATACATTAAATAGCATGATCACGTTATACATAATGCACAAAGTCTCGGAGTATATACAAGTGAATCATTGTAAACTTCAGTACATAGAAACACTAGTACAGGAGAATGGGTTTATCTTGGATTCTTTTCTTGACACATGATCGAAGAAGGGATCCTCTATGTTTGACGAAATAAAAATTAAAATCACGAAATTGATGGCAAAGCTTATTTAACAACGTTAGGCTTCTTTTATTCGGTAGATGACGTAAAAAGACAAGGACGGTTAATCAAAGTATAAAACGCGAAACAGCAAACGTTTTTCTAGCGTTTCTTCTTTCATCTATAAAGATAATACATAATTAA…
	FK506-resistant epimutant 10	None	GTATACGAGATAATTCATTCACATGGATCAAAATCTGTCAAAGCAAGACATACATGCATACATTAAATAGCATGATCACGTTATACATAATGCACAAAGTCTCGGAGTATATACAAGTGAATCATTGTAAACTTCAGTACATAGAAACACTAGTACAGGAGAATGGGTTTATCTTGGATTCTTTTCTTGACACATGATCGAAGAAGGGATCCTCTATGTTTGACGAAATAAAAATTAAAATCACGAAATTGATGGCAAAGCTTATTTAACAACGTTAGGCTTCTTTTATTCGGTAGATGACGTAAAAAGACAAGGACGGTTAATCAAAGTATAAAACGCGAAACAGCAAACGTTTTTCTAGCGTTTCTTCTTTCATCTATAAAGATAATACATAATTAA…
	FK506-resistant epimutant 11	None	GTATACGAGATAATTCATTCACATGGATCAAAATCTGTCAAAGCAAGACATACATGCATACATTAAATAGCATGATCACGTTATACATAATGCACAAAGTCTCGGAGTATATACAAGTGAATCATTGTAAACTTCAGTACATAGAAACACTAGTACAGGAGAATGGGTTTATCTTGGATTCTTTTCTTGACACATGATCGAAGAAGGGATCCTCTATGTTTGACGAAATAAAAATTAAAATCACGAAATTGATGGCAAAGCTTATTTAACAACGTTAGGCTTCTTTTATTCGGTAGATGACGTAAAAAGACAAGGACGGTTAATCAAAGTATAAAACGCGAAACAGCAAACGTTTTTCTAGCGTTTCTTCTTTCATCTATAAAGATAATACATAATTAA…
	FK506-resistant epimutant 12	None	GTATACGAGATAATTCATTCACATGGATCAAAATCTGTCAAAGCAAGACATACATGCATACATTAAATAGCATGATCACGTTATACATAATGCACAAAGTCTCGGAGTATATACAAGTGAATCATTGTAAACTTCAGTACATAGAAACACTAGTACAGGAGAATGGGTTTATCTTGGATTCTTTTCTTGACACATGATCGAAGAAGGGATCCTCTATGTTTGACGAAATAAAAATTAAAATCACGAAATTGATGGCAAAGCTTATTTAACAACGTTAGGCTTCTTTTATTCGGTAGATGACGTAAAAAGACAAGGACGGTTAATCAAAGTATAAAACGCGAAACAGCAAACGTTTTTCTAGCGTTTCTTCTTTCATCTATAAAGATAATACATAATTAA…
	FK506-resistant epimutant 13	None	GTATACGAGATAATTCATTCACATGGATCAAAATCTGTCAAAGCAAGACATACATGCATACATTAAATAGCATGATCACGTTATACATAATGCACAAAGTCTCGGAGTATATACAAGTGAATCATTGTAAACTTCAGTACATAGAAACACTAGTACAGGAGAATGGGTTTATCTTGGATTCTTTTCTTGACACATGATCGAAGAAGGGATCCTCTATGTTTGACGAAATAAAAATTAAAATCACGAAATTGATGGCAAAGCTTATTTAACAACGTTAGGCTTCTTTTATTCGGTAGATGACGTAAAAAGACAAGGACGGTTAATCAAAGTATAAAACGCGAAACAGCAAACGTTTTTCTAGCGTTTCTTCTTTCATCTATAAAGATAATACATAATTAA…
	FK506-resistant epimutant 14	None	GTATACGAGATAATTCATTCACATGGATCAAAATCTGTCAAAGCAAGACATACATGCATACATTAAATAGCATGATCACGTTATACATAATGCACAAAGTCTCGGAGTATATACAAGTGAATCATTGTAAACTTCAGTACATAGAAACACTAGTACAGGAGAATGGGTTTATCTTGGATTCTTTTCTTGACACATGATCGAAGAAGGGATCCTCTATGTTTGACGAAATAAAAATTAAAATCACGAAATTGATGGCAAAGCTTATTTAACAACGTTAGGCTTCTTTTATTCGGTAGATGACGTAAAAAGACAAGGACGGTTAATCAAAGTATAAAACGCGAAACAGCAAACGTTTTTCTAGCGTTTCTTCTTTCATCTATAAAGATAATACATAATTAA…
	FK506-resistant epimutant 15	None	GTATACGAGATAATTCATTCACATGGATCAAAATCTGTCAAAGCAAGACATACATGCATACATTAAATAGCATGATCACGTTATACATAATGCACAAAGTCTCGGAGTATATACAAGTGAATCATTGTAAACTTCAGTACATAGAAACACTAGTACAGGAGAATGGGTTTATCTTGGATTCTTTTCTTGACACATGATCGAAGAAGGGATCCTCTATGTTTGACGAAATAAAAATTAAAATCACGAAATTGATGGCAAAGCTTATTTAACAACGTTAGGCTTCTTTTATTCGGTAGATGACGTAAAAAGACAAGGACGGTTAATCAAAGTATAAAACGCGAAACAGCAAACGTTTTTCTAGCGTTTCTTCTTTCATCTATAAAGATAATACATAATTAA…
	FK506-resistant epimutant 16	None	GTATACGAGATAATTCATTCACATGGATCAAAATCTGTCAAAGCAAGACATACATGCATACATTAAATAGCATGATCACGTTATACATAATGCACAAAGTCTCGGAGTATATACAAGTGAATCATTGTAAACTTCAGTACATAGAAACACTAGTACAGGAGAATGGGTTTATCTTGGATTCTTTTCTTGACACATGATCGAAGAAGGGATCCTCTATGTTTGACGAAATAAAAATTAAAATCACGAAATTGATGGCAAAGCTTATTTAACAACGTTAGGCTTCTTTTATTCGGTAGATGACGTAAAAAGACAAGGACGGTTAATCAAAGTATAAAACGCGAAACAGCAAACGTTTTTCTAGCGTTTCTTCTTTCATCTATAAAGATAATACATAATTAA…
	FK506-resistant epimutant 17	None	GTATACGAGATAATTCATTCACATGGATCAAAATCTGTCAAAGCAAGACATACATGCATACATTAAATAGCATGATCACGTTATACATAATGCACAAAGTCTCGGAGTATATACAAGTGAATCATTGTAAACTTCAGTACATAGAAACACTAGTACAGGAGAATGGGTTTATCTTGGATTCTTTTCTTGACACATGATCGAAGAAGGGATCCTCTATGTTTGACGAAATAAAAATTAAAATCACGAAATTGATGGCAAAGCTTATTTAACAACGTTAGGCTTCTTTTATTCGGTAGATGACGTAAAAAGACAAGGACGGTTAATCAAAGTATAAAACGCGAAACAGCAAACGTTTTTCTAGCGTTTCTTCTTTCATCTATAAAGATAATACATAATTAA…
	FK506-resistant epimutant 18	None	GTATACGAGATAATTCATTCACATGGATCAAAATCTGTCAAAGCAAGACATACATGCATACATTAAATAGCATGATCACGTTATACATAATGCACAAAGTCTCGGAGTATATACAAGTGAATCATTGTAAACTTCAGTACATAGAAACACTAGTACAGGAGAATGGGTTTATCTTGGATTCTTTTCTTGACACATGATCGAAGAAGGGATCCTCTATGTTTGACGAAATAAAAATTAAAATCACGAAATTGATGGCAAAGCTTATTTAACAACGTTAGGCTTCTTTTATTCGGTAGATGACGTAAAAAGACAAGGACGGTTAATCAAAGTATAAAACGCGAAACAGCAAACGTTTTTCTAGCGTTTCTTCTTTCATCTATAAAGATAATACATAATTAA…
Spleen	FK506-resistant epimutant 1	None	GTATACGAGATAATTCATTCACATGGATCAAAATCTGTCAAAGCAAGACATACATGCATACATTAAATAGCATGATCACGTTATACATAATGCACAAAGTCTCGGAGTATATACAAGTGAATCATTGTAAACTTCAGTACATAGAAACACTAGTACAGGAGAATGGGTTTATCTTGGATTCTTTTCTTGACACATGATCGAAGAAGGGATCCTCTATGTTTGACGAAATAAAAATTAAAATCACGAAATTGATGGCAAAGCTTATTTAACAACGTTAGGCTTCTTTTATTCGGTAGATGACGTAAAAAGACAAGGACGGTTAATCAAAGTATAAAACGCGAAACAGCAAACGTTTTTCTAGCGTTTCTTCTTTCATCTATAAAGATAATACATAATTAA…
	FK506-resistant epimutant 2	None	GTATACGAGATAATTCATTCACATGGATCAAAATCTGTCAAAGCAAGACATACATGCATACATTAAATAGCATGATCACGTTATACATAATGCACAAAGTCTCGGAGTATATACAAGTGAATCATTGTAAACTTCAGTACATAGAAACACTAGTACAGGAGAATGGGTTTATCTTGGATTCTTTTCTTGACACATGATCGAAGAAGGGATCCTCTATGTTTGACGAAATAAAAATTAAAATCACGAAATTGATGGCAAAGCTTATTTAACAACGTTAGGCTTCTTTTATTCGGTAGATGACGTAAAAAGACAAGGACGGTTAATCAAAGTATAAAACGCGAAACAGCAAACGTTTTTCTAGCGTTTCTTCTTTCATCTATAAAGATAATACATAATTAA…
	FK506-resistant epimutant 3	None	GTATACGAGATAATTCATTCACATGGATCAAAATCTGTCAAAGCAAGACATACATGCATACATTAAATAGCATGATCACGTTATACATAATGCACAAAGTCTCGGAGTATATACAAGTGAATCATTGTAAACTTCAGTACATAGAAACACTAGTACAGGAGAATGGGTTTATCTTGGATTCTTTTCTTGACACATGATCGAAGAAGGGATCCTCTATGTTTGACGAAATAAAAATTAAAATCACGAAATTGATGGCAAAGCTTATTTAACAACGTTAGGCTTCTTTTATTCGGTAGATGACGTAAAAAGACAAGGACGGTTAATCAAAGTATAAAACGCGAAACAGCAAACGTTTTTCTAGCGTTTCTTCTTTCATCTATAAAGATAATACATAATTAA…
	FK506-resistant epimutant 4	None	GTATACGAGATAATTCATTCACATGGATCAAAATCTGTCAAAGCAAGACATACATGCATACATTAAATAGCATGATCACGTTATACATAATGCACAAAGTCTCGGAGTATATACAAGTGAATCATTGTAAACTTCAGTACATAGAAACACTAGTACAGGAGAATGGGTTTATCTTGGATTCTTTTCTTGACACATGATCGAAGAAGGGATCCTCTATGTTTGACGAAATAAAAATTAAAATCACGAAATTGATGGCAAAGCTTATTTAACAACGTTAGGCTTCTTTTATTCGGTAGATGACGTAAAAAGACAAGGACGGTTAATCAAAGTATAAAACGCGAAACAGCAAACGTTTTTCTAGCGTTTCTTCTTTCATCTATAAAGATAATACATAATTAA…
	FK506-resistant epimutant 5	None	GTATACGAGATAATTCATTCACATGGATCAAAATCTGTCAAAGCAAGACATACATGCATACATTAAATAGCATGATCACGTTATACATAATGCACAAAGTCTCGGAGTATATACAAGTGAATCATTGTAAACTTCAGTACATAGAAACACTAGTACAGGAGAATGGGTTTATCTTGGATTCTTTTCTTGACACATGATCGAAGAAGGGATCCTCTATGTTTGACGAAATAAAAATTAAAATCACGAAATTGATGGCAAAGCTTATTTAACAACGTTAGGCTTCTTTTATTCGGTAGATGACGTAAAAAGACAAGGACGGTTAATCAAAGTATAAAACGCGAAACAGCAAACGTTTTTCTAGCGTTTCTTCTTTCATCTATAAAGATAATACATAATTAA…
	FK506-resistant epimutant 6	None	GTATACGAGATAATTCATTCACATGGATCAAAATCTGTCAAAGCAAGACATACATGCATACATTAAATAGCATGATCACGTTATACATAATGCACAAAGTCTCGGAGTATATACAAGTGAATCATTGTAAACTTCAGTACATAGAAACACTAGTACAGGAGAATGGGTTTATCTTGGATTCTTTTCTTGACACATGATCGAAGAAGGGATCCTCTATGTTTGACGAAATAAAAATTAAAATCACGAAATTGATGGCAAAGCTTATTTAACAACGTTAGGCTTCTTTTATTCGGTAGATGACGTAAAAAGACAAGGACGGTTAATCAAAGTATAAAACGCGAAACAGCAAACGTTTTTCTAGCGTTTCTTCTTTCATCTATAAAGATAATACATAATTAA…
	FK506-resistant epimutant 7	None	GTATACGAGATAATTCATTCACATGGATCAAAATCTGTCAAAGCAAGACATACATGCATACATTAAATAGCATGATCACGTTATACATAATGCACAAAGTCTCGGAGTATATACAAGTGAATCATTGTAAACTTCAGTACATAGAAACACTAGTACAGGAGAATGGGTTTATCTTGGATTCTTTTCTTGACACATGATCGAAGAAGGGATCCTCTATGTTTGACGAAATAAAAATTAAAATCACGAAATTGATGGCAAAGCTTATTTAACAACGTTAGGCTTCTTTTATTCGGTAGATGACGTAAAAAGACAAGGACGGTTAATCAAAGTATAAAACGCGAAACAGCAAACGTTTTTCTAGCGTTTCTTCTTTCATCTATAAAGATAATACATAATTAA…
	FK506-resistant epimutant 8	None	GTATACGAGATAATTCATTCACATGGATCAAAATCTGTCAAAGCAAGACATACATGCATACATTAAATAGCATGATCACGTTATACATAATGCACAAAGTCTCGGAGTATATACAAGTGAATCATTGTAAACTTCAGTACATAGAAACACTAGTACAGGAGAATGGGTTTATCTTGGATTCTTTTCTTGACACATGATCGAAGAAGGGATCCTCTATGTTTGACGAAATAAAAATTAAAATCACGAAATTGATGGCAAAGCTTATTTAACAACGTTAGGCTTCTTTTATTCGGTAGATGACGTAAAAAGACAAGGACGGTTAATCAAAGTATAAAACGCGAAACAGCAAACGTTTTTCTAGCGTTTCTTCTTTCATCTATAAAGATAATACATAATTAA…
	FK506-resistant epimutant 9	None	GTATACGAGATAATTCATTCACATGGATCAAAATCTGTCAAAGCAAGACATACATGCATACATTAAATAGCATGATCACGTTATACATAATGCACAAAGTCTCGGAGTATATACAAGTGAATCATTGTAAACTTCAGTACATAGAAACACTAGTACAGGAGAATGGGTTTATCTTGGATTCTTTTCTTGACACATGATCGAAGAAGGGATCCTCTATGTTTGACGAAATAAAAATTAAAATCACGAAATTGATGGCAAAGCTTATTTAACAACGTTAGGCTTCTTTTATTCGGTAGATGACGTAAAAAGACAAGGACGGTTAATCAAAGTATAAAACGCGAAACAGCAAACGTTTTTCTAGCGTTTCTTCTTTCATCTATAAAGATAATACATAATTAA…
	FK506-resistant epimutant 10	None	GTATACGAGATAATTCATTCACATGGATCAAAATCTGTCAAAGCAAGACATACATGCATACATTAAATAGCATGATCACGTTATACATAATGCACAAAGTCTCGGAGTATATACAAGTGAATCATTGTAAACTTCAGTACATAGAAACACTAGTACAGGAGAATGGGTTTATCTTGGATTCTTTTCTTGACACATGATCGAAGAAGGGATCCTCTATGTTTGACGAAATAAAAATTAAAATCACGAAATTGATGGCAAAGCTTATTTAACAACGTTAGGCTTCTTTTATTCGGTAGATGACGTAAAAAGACAAGGACGGTTAATCAAAGTATAAAACGCGAAACAGCAAACGTTTTTCTAGCGTTTCTTCTTTCATCTATAAAGATAATACATAATTAA…
	FK506-resistant epimutant 11	None	GTATACGAGATAATTCATTCACATGGATCAAAATCTGTCAAAGCAAGACATACATGCATACATTAAATAGCATGATCACGTTATACATAATGCACAAAGTCTCGGAGTATATACAAGTGAATCATTGTAAACTTCAGTACATAGAAACACTAGTACAGGAGAATGGGTTTATCTTGGATTCTTTTCTTGACACATGATCGAAGAAGGGATCCTCTATGTTTGACGAAATAAAAATTAAAATCACGAAATTGATGGCAAAGCTTATTTAACAACGTTAGGCTTCTTTTATTCGGTAGATGACGTAAAAAGACAAGGACGGTTAATCAAAGTATAAAACGCGAAACAGCAAACGTTTTTCTAGCGTTTCTTCTTTCATCTATAAAGATAATACATAATTAA…
	FK506-resistant epimutant 12	None	GTATACGAGATAATTCATTCACATGGATCAAAATCTGTCAAAGCAAGACATACATGCATACATTAAATAGCATGATCACGTTATACATAATGCACAAAGTCTCGGAGTATATACAAGTGAATCATTGTAAACTTCAGTACATAGAAACACTAGTACAGGAGAATGGGTTTATCTTGGATTCTTTTCTTGACACATGATCGAAGAAGGGATCCTCTATGTTTGACGAAATAAAAATTAAAATCACGAAATTGATGGCAAAGCTTATTTAACAACGTTAGGCTTCTTTTATTCGGTAGATGACGTAAAAAGACAAGGACGGTTAATCAAAGTATAAAACGCGAAACAGCAAACGTTTTTCTAGCGTTTCTTCTTTCATCTATAAAGATAATACATAATTAA…
	FK506-resistant epimutant 13	None	GTATACGAGATAATTCATTCACATGGATCAAAATCTGTCAAAGCAAGACATACATGCATACATTAAATAGCATGATCACGTTATACATAATGCACAAAGTCTCGGAGTATATACAAGTGAATCATTGTAAACTTCAGTACATAGAAACACTAGTACAGGAGAATGGGTTTATCTTGGATTCTTTTCTTGACACATGATCGAAGAAGGGATCCTCTATGTTTGACGAAATAAAAATTAAAATCACGAAATTGATGGCAAAGCTTATTTAACAACGTTAGGCTTCTTTTATTCGGTAGATGACGTAAAAAGACAAGGACGGTTAATCAAAGTATAAAACGCGAAACAGCAAACGTTTTTCTAGCGTTTCTTCTTTCATCTATAAAGATAATACATAATTAA…
	FK506-resistant epimutant 14	None	GTATACGAGATAATTCATTCACATGGATCAAAATCTGTCAAAGCAAGACATACATGCATACATTAAATAGCATGATCACGTTATACATAATGCACAAAGTCTCGGAGTATATACAAGTGAATCATTGTAAACTTCAGTACATAGAAACACTAGTACAGGAGAATGGGTTTATCTTGGATTCTTTTCTTGACACATGATCGAAGAAGGGATCCTCTATGTTTGACGAAATAAAAATTAAAATCACGAAATTGATGGCAAAGCTTATTTAACAACGTTAGGCTTCTTTTATTCGGTAGATGACGTAAAAAGACAAGGACGGTTAATCAAAGTATAAAACGCGAAACAGCAAACGTTTTTCTAGCGTTTCTTCTTTCATCTATAAAGATAATACATAATTAA…
	FK506-resistant epimutant 15	None	GTATACGAGATAATTCATTCACATGGATCAAAATCTGTCAAAGCAAGACATACATGCATACATTAAATAGCATGATCACGTTATACATAATGCACAAAGTCTCGGAGTATATACAAGTGAATCATTGTAAACTTCAGTACATAGAAACACTAGTACAGGAGAATGGGTTTATCTTGGATTCTTTTCTTGACACATGATCGAAGAAGGGATCCTCTATGTTTGACGAAATAAAAATTAAAATCACGAAATTGATGGCAAAGCTTATTTAACAACGTTAGGCTTCTTTTATTCGGTAGATGACGTAAAAAGACAAGGACGGTTAATCAAAGTATAAAACGCGAAACAGCAAACGTTTTTCTAGCGTTTCTTCTTTCATCTATAAAGATAATACATAATTAA…
	FK506-resistant epimutant 16	None	GTATACGAGATAATTCATTCACATGGATCAAAATCTGTCAAAGCAAGACATACATGCATACATTAAATAGCATGATCACGTTATACATAATGCACAAAGTCTCGGAGTATATACAAGTGAATCATTGTAAACTTCAGTACATAGAAACACTAGTACAGGAGAATGGGTTTATCTTGGATTCTTTTCTTGACACATGATCGAAGAAGGGATCCTCTATGTTTGACGAAATAAAAATTAAAATCACGAAATTGATGGCAAAGCTTATTTAACAACGTTAGGCTTCTTTTATTCGGTAGATGACGTAAAAAGACAAGGACGGTTAATCAAAGTATAAAACGCGAAACAGCAAACGTTTTTCTAGCGTTTCTTCTTTCATCTATAAAGATAATACATAATTAA…
	FK506-resistant epimutant 17	None	GTATACGAGATAATTCATTCACATGGATCAAAATCTGTCAAAGCAAGACATACATGCATACATTAAATAGCATGATCACGTTATACATAATGCACAAAGTCTCGGAGTATATACAAGTGAATCATTGTAAACTTCAGTACATAGAAACACTAGTACAGGAGAATGGGTTTATCTTGGATTCTTTTCTTGACACATGATCGAAGAAGGGATCCTCTATGTTTGACGAAATAAAAATTAAAATCACGAAATTGATGGCAAAGCTTATTTAACAACGTTAGGCTTCTTTTATTCGGTAGATGACGTAAAAAGACAAGGACGGTTAATCAAAGTATAAAACGCGAAACAGCAAACGTTTTTCTAGCGTTTCTTCTTTCATCTATAAAGATAATACATAATTAA…
Lung	FK506-resistant WT 1	None	GTATACGAGATAATTCATTCACATGGATCAAAATCTGTCAAAGCAAGACATACATGCATACATTAAATAGCATGATCACGTTATACATAATGCACAAAGTCTCGGAGTATATACAAGTGAATCATTGTAAACTTCAGTACATAGAAACACTAGTACAGGAGAATGGGTTTATCTTGGATTCTTTTCTTGACACATGATCGAAGAAGGGATCCTCTATGTTTGACGAAATAAAAATTAAAATCACGAAATTGATGGCAAAGCTTATTTAACAACGTTAGGCTTCTTTTATTCGGTAGATGACGTAAAAAGACAAGGACGGTTAATCAAAGTATAAAACGCGAAACAGCAAACGTTTTTCTAGCGTTTCTTCTTTCATCTATAAAGATAATACATAATTAA…
	FK506-resistant WT 2	None	GTATACGAGATAATTCATTCACATGGATCAAAATCTGTCAAAGCAAGACATACATGCATACATTAAATAGCATGATCACGTTATACATAATGCACAAAGTCTCGGAGTATATACAAGTGAATCATTGTAAACTTCAGTACATAGAAACACTAGTACAGGAGAATGGGTTTATCTTGGATTCTTTTCTTGACACATGATCGAAGAAGGGATCCTCTATGTTTGACGAAATAAAAATTAAAATCACGAAATTGATGGCAAAGCTTATTTAACAACGTTAGGCTTCTTTTATTCGGTAGATGACGTAAAAAGACAAGGACGGTTAATCAAAGTATAAAACGCGAAACAGCAAACGTTTTTCTAGCGTTTCTTCTTTCATCTATAAAGATAATACATAATTAA…
	FK506-resistant WT 3	None	GTATACGAGATAATTCATTCACATGGATCAAAATCTGTCAAAGCAAGACATACATGCATACATTAAATAGCATGATCACGTTATACATAATGCACAAAGTCTCGGAGTATATACAAGTGAATCATTGTAAACTTCAGTACATAGAAACACTAGTACAGGAGAATGGGTTTATCTTGGATTCTTTTCTTGACACATGATCGAAGAAGGGATCCTCTATGTTTGACGAAATAAAAATTAAAATCACGAAATTGATGGCAAAGCTTATTTAACAACGTTAGGCTTCTTTTATTCGGTAGATGACGTAAAAAGACAAGGACGGTTAATCAAAGTATAAAACGCGAAACAGCAAACGTTTTTCTAGCGTTTCTTCTTTCATCTATAAAGATAATACATAATTAA…
	FK506-resistant epimutant 1	None	GTATACGAGATAATTCATTCACATGGATCAAAATCTGTCAAAGCAAGACATACATGCATACATTAAATAGCATGATCACGTTATACATAATGCACAAAGTCTCGGAGTATATACAAGTGAATCATTGTAAACTTCAGTACATAGAAACACTAGTACAGGAGAATGGGTTTATCTTGGATTCTTTTCTTGACACATGATCGAAGAAGGGATCCTCTATGTTTGACGAAATAAAAATTAAAATCACGAAATTGATGGCAAAGCTTATTTAACAACGTTAGGCTTCTTTTATTCGGTAGATGACGTAAAAAGACAAGGACGGTTAATCAAAGTATAAAACGCGAAACAGCAAACGTTTTTCTAGCGTTTCTTCTTTCATCTATAAAGATAATACATAATTAA…
	FK506-resistant epimutant 2	None	GTATACGAGATAATTCATTCACATGGATCAAAATCTGTCAAAGCAAGACATACATGCATACATTAAATAGCATGATCACGTTATACATAATGCACAAAGTCTCGGAGTATATACAAGTGAATCATTGTAAACTTCAGTACATAGAAACACTAGTACAGGAGAATGGGTTTATCTTGGATTCTTTTCTTGACACATGATCGAAGAAGGGATCCTCTATGTTTGACGAAATAAAAATTAAAATCACGAAATTGATGGCAAAGCTTATTTAACAACGTTAGGCTTCTTTTATTCGGTAGATGACGTAAAAAGACAAGGACGGTTAATCAAAGTATAAAACGCGAAACAGCAAACGTTTTTCTAGCGTTTCTTCTTTCATCTATAAAGATAATACATAATTAA…
	FK506-resistant epimutant 3	None	GTATACGAGATAATTCATTCACATGGATCAAAATCTGTCAAAGCAAGACATACATGCATACATTAAATAGCATGATCACGTTATACATAATGCACAAAGTCTCGGAGTATATACAAGTGAATCATTGTAAACTTCAGTACATAGAAACACTAGTACAGGAGAATGGGTTTATCTTGGATTCTTTTCTTGACACATGATCGAAGAAGGGATCCTCTATGTTTGACGAAATAAAAATTAAAATCACGAAATTGATGGCAAAGCTTATTTAACAACGTTAGGCTTCTTTTATTCGGTAGATGACGTAAAAAGACAAGGACGGTTAATCAAAGTATAAAACGCGAAACAGCAAACGTTTTTCTAGCGTTTCTTCTTTCATCTATAAAGATAATACATAATTAA…
	FK506-resistant epimutant 4	None	GTATACGAGATAATTCATTCACATGGATCAAAATCTGTCAAAGCAAGACATACATGCATACATTAAATAGCATGATCACGTTATACATAATGCACAAAGTCTCGGAGTATATACAAGTGAATCATTGTAAACTTCAGTACATAGAAACACTAGTACAGGAGAATGGGTTTATCTTGGATTCTTTTCTTGACACATGATCGAAGAAGGGATCCTCTATGTTTGACGAAATAAAAATTAAAATCACGAAATTGATGGCAAAGCTTATTTAACAACGTTAGGCTTCTTTTATTCGGTAGATGACGTAAAAAGACAAGGACGGTTAATCAAAGTATAAAACGCGAAACAGCAAACGTTTTTCTAGCGTTTCTTCTTTCATCTATAAAGATAATACATAATTAA…
	FK506-resistant epimutant 5	None	GTATACGAGATAATTCATTCACATGGATCAAAATCTGTCAAAGCAAGACATACATGCATACATTAAATAGCATGATCACGTTATACATAATGCACAAAGTCTCGGAGTATATACAAGTGAATCATTGTAAACTTCAGTACATAGAAACACTAGTACAGGAGAATGGGTTTATCTTGGATTCTTTTCTTGACACATGATCGAAGAAGGGATCCTCTATGTTTGACGAAATAAAAATTAAAATCACGAAATTGATGGCAAAGCTTATTTAACAACGTTAGGCTTCTTTTATTCGGTAGATGACGTAAAAAGACAAGGACGGTTAATCAAAGTATAAAACGCGAAACAGCAAACGTTTTTCTAGCGTTTCTTCTTTCATCTATAAAGATAATACATAATTAA…
	FK506-resistant epimutant 6	None	GTATACGAGATAATTCATTCACATGGATCAAAATCTGTCAAAGCAAGACATACATGCATACATTAAATAGCATGATCACGTTATACATAATGCACAAAGTCTCGGAGTATATACAAGTGAATCATTGTAAACTTCAGTACATAGAAACACTAGTACAGGAGAATGGGTTTATCTTGGATTCTTTTCTTGACACATGATCGAAGAAGGGATCCTCTATGTTTGACGAAATAAAAATTAAAATCACGAAATTGATGGCAAAGCTTATTTAACAACGTTAGGCTTCTTTTATTCGGTAGATGACGTAAAAAGACAAGGACGGTTAATCAAAGTATAAAACGCGAAACAGCAAACGTTTTTCTAGCGTTTCTTCTTTCATCTATAAAGATAATACATAATTAA…
	FK506-resistant epimutant 7	None	GTATACGAGATAATTCATTCACATGGATCAAAATCTGTCAAAGCAAGACATACATGCATACATTAAATAGCATGATCACGTTATACATAATGCACAAAGTCTCGGAGTATATACAAGTGAATCATTGTAAACTTCAGTACATAGAAACACTAGTACAGGAGAATGGGTTTATCTTGGATTCTTTTCTTGACACATGATCGAAGAAGGGATCCTCTATGTTTGACGAAATAAAAATTAAAATCACGAAATTGATGGCAAAGCTTATTTAACAACGTTAGGCTTCTTTTATTCGGTAGATGACGTAAAAAGACAAGGACGGTTAATCAAAGTATAAAACGCGAAACAGCAAACGTTTTTCTAGCGTTTCTTCTTTCATCTATAAAGATAATACATAATTAA…
	FK506-resistant epimutant 8	None	GTATACGAGATAATTCATTCACATGGATCAAAATCTGTCAAAGCAAGACATACATGCATACATTAAATAGCATGATCACGTTATACATAATGCACAAAGTCTCGGAGTATATACAAGTGAATCATTGTAAACTTCAGTACATAGAAACACTAGTACAGGAGAATGGGTTTATCTTGGATTCTTTTCTTGACACATGATCGAAGAAGGGATCCTCTATGTTTGACGAAATAAAAATTAAAATCACGAAATTGATGGCAAAGCTTATTTAACAACGTTAGGCTTCTTTTATTCGGTAGATGACGTAAAAAGACAAGGACGGTTAATCAAAGTATAAAACGCGAAACAGCAAACGTTTTTCTAGCGTTTCTTCTTTCATCTATAAAGATAATACATAATTAA…
	FK506-resistant epimutant 9	None	GTATACGAGATAATTCATTCACATGGATCAAAATCTGTCAAAGCAAGACATACATGCATACATTAAATAGCATGATCACGTTATACATAATGCACAAAGTCTCGGAGTATATACAAGTGAATCATTGTAAACTTCAGTACATAGAAACACTAGTACAGGAGAATGGGTTTATCTTGGATTCTTTTCTTGACACATGATCGAAGAAGGGATCCTCTATGTTTGACGAAATAAAAATTAAAATCACGAAATTGATGGCAAAGCTTATTTAACAACGTTAGGCTTCTTTTATTCGGTAGATGACGTAAAAAGACAAGGACGGTTAATCAAAGTATAAAACGCGAAACAGCAAACGTTTTTCTAGCGTTTCTTCTTTCATCTATAAAGATAATACATAATTAA…
	FK506-resistant epimutant 10	None	GTATACGAGATAATTCATTCACATGGATCAAAATCTGTCAAAGCAAGACATACATGCATACATTAAATAGCATGATCACGTTATACATAATGCACAAAGTCTCGGAGTATATACAAGTGAATCATTGTAAACTTCAGTACATAGAAACACTAGTACAGGAGAATGGGTTTATCTTGGATTCTTTTCTTGACACATGATCGAAGAAGGGATCCTCTATGTTTGACGAAATAAAAATTAAAATCACGAAATTGATGGCAAAGCTTATTTAACAACGTTAGGCTTCTTTTATTCGGTAGATGACGTAAAAAGACAAGGACGGTTAATCAAAGTATAAAACGCGAAACAGCAAACGTTTTTCTAGCGTTTCTTCTTTCATCTATAAAGATAATACATAATTAA…
	FK506-resistant epimutant 11	None	GTATACGAGATAATTCATTCACATGGATCAAAATCTGTCAAAGCAAGACATACATGCATACATTAAATAGCATGATCACGTTATACATAATGCACAAAGTCTCGGAGTATATACAAGTGAATCATTGTAAACTTCAGTACATAGAAACACTAGTACAGGAGAATGGGTTTATCTTGGATTCTTTTCTTGACACATGATCGAAGAAGGGATCCTCTATGTTTGACGAAATAAAAATTAAAATCACGAAATTGATGGCAAAGCTTATTTAACAACGTTAGGCTTCTTTTATTCGGTAGATGACGTAAAAAGACAAGGACGGTTAATCAAAGTATAAAACGCGAAACAGCAAACGTTTTTCTAGCGTTTCTTCTTTCATCTATAAAGATAATACATAATTAA…
	FK506-resistant epimutant 12	None	GTATACGAGATAATTCATTCACATGGATCAAAATCTGTCAAAGCAAGACATACATGCATACATTAAATAGCATGATCACGTTATACATAATGCACAAAGTCTCGGAGTATATACAAGTGAATCATTGTAAACTTCAGTACATAGAAACACTAGTACAGGAGAATGGGTTTATCTTGGATTCTTTTCTTGACACATGATCGAAGAAGGGATCCTCTATGTTTGACGAAATAAAAATTAAAATCACGAAATTGATGGCAAAGCTTATTTAACAACGTTAGGCTTCTTTTATTCGGTAGATGACGTAAAAAGACAAGGACGGTTAATCAAAGTATAAAACGCGAAACAGCAAACGTTTTTCTAGCGTTTCTTCTTTCATCTATAAAGATAATACATAATTAA…
	FK506-resistant epimutant 13	None	GTATACGAGATAATTCATTCACATGGATCAAAATCTGTCAAAGCAAGACATACATGCATACATTAAATAGCATGATCACGTTATACATAATGCACAAAGTCTCGGAGTATATACAAGTGAATCATTGTAAACTTCAGTACATAGAAACACTAGTACAGGAGAATGGGTTTATCTTGGATTCTTTTCTTGACACATGATCGAAGAAGGGATCCTCTATGTTTGACGAAATAAAAATTAAAATCACGAAATTGATGGCAAAGCTTATTTAACAACGTTAGGCTTCTTTTATTCGGTAGATGACGTAAAAAGACAAGGACGGTTAATCAAAGTATAAAACGCGAAACAGCAAACGTTTTTCTAGCGTTTCTTCTTTCATCTATAAAGATAATACATAATTAA…
	FK506-resistant epimutant 14	None	GTATACGAGATAATTCATTCACATGGATCAAAATCTGTCAAAGCAAGACATACATGCATACATTAAATAGCATGATCACGTTATACATAATGCACAAAGTCTCGGAGTATATACAAGTGAATCATTGTAAACTTCAGTACATAGAAACACTAGTACAGGAGAATGGGTTTATCTTGGATTCTTTTCTTGACACATGATCGAAGAAGGGATCCTCTATGTTTGACGAAATAAAAATTAAAATCACGAAATTGATGGCAAAGCTTATTTAACAACGTTAGGCTTCTTTTATTCGGTAGATGACGTAAAAAGACAAGGACGGTTAATCAAAGTATAAAACGCGAAACAGCAAACGTTTTTCTAGCGTTTCTTCTTTCATCTATAAAGATAATACATAATTAA…
	FK506-resistant epimutant 15	None	GTATACGAGATAATTCATTCACATGGATCAAAATCTGTCAAAGCAAGACATACATGCATACATTAAATAGCATGATCACGTTATACATAATGCACAAAGTCTCGGAGTATATACAAGTGAATCATTGTAAACTTCAGTACATAGAAACACTAGTACAGGAGAATGGGTTTATCTTGGATTCTTTTCTTGACACATGATCGAAGAAGGGATCCTCTATGTTTGACGAAATAAAAATTAAAATCACGAAATTGATGGCAAAGCTTATTTAACAACGTTAGGCTTCTTTTATTCGGTAGATGACGTAAAAAGACAAGGACGGTTAATCAAAGTATAAAACGCGAAACAGCAAACGTTTTTCTAGCGTTTCTTCTTTCATCTATAAAGATAATACATAATTAA…
	FK506-resistant revertant 1	None	GTATACGAGATAATTCATTCACATGGATCAAAATCTGTCAAAGCAAGACATACATGCATACATTAAATAGCATGATCACGTTATACATAATGCACAAAGTCTCGGAGTATATACAAGTGAATCATTGTAAACTTCAGTACATAGAAACACTAGTACAGGAGAATGGGTTTATCTTGGATTCTTTTCTTGACACATGATCGAAGAAGGGATCCTCTATGTTTGACGAAATAAAAATTAAAATCACGAAATTGATGGCAAAGCTTATTTAACAACGTTAGGCTTCTTTTATTCGGTAGATGACGTAAAAAGACAAGGACGGTTAATCAAAGTATAAAACGCGAAACAGCAAACGTTTTTCTAGCGTTTCTTCTTTCATCTATAAAGATAATACATAATTAA…
	FK506-resistant revertant 2	None	GTATACGAGATAATTCATTCACATGGATCAAAATCTGTCAAAGCAAGACATACATGCATACATTAAATAGCATGATCACGTTATACATAATGCACAAAGTCTCGGAGTATATACAAGTGAATCATTGTAAACTTCAGTACATAGAAACACTAGTACAGGAGAATGGGTTTATCTTGGATTCTTTTCTTGACACATGATCGAAGAAGGGATCCTCTATGTTTGACGAAATAAAAATTAAAATCACGAAATTGATGGCAAAGCTTATTTAACAACGTTAGGCTTCTTTTATTCGGTAGATGACGTAAAAAGACAAGGACGGTTAATCAAAGTATAAAACGCGAAACAGCAAACGTTTTTCTAGCGTTTCTTCTTTCATCTATAAAGATAATACATAATTAA…
	FK506-resistant revertant 3	None	GTATACGAGATAATTCATTCACATGGATCAAAATCTGTCAAAGCAAGACATACATGCATACATTAAATAGCATGATCACGTTATACATAATGCACAAAGTCTCGGAGTATATACAAGTGAATCATTGTAAACTTCAGTACATAGAAACACTAGTACAGGAGAATGGGTTTATCTTGGATTCTTTTCTTGACACATGATCGAAGAAGGGATCCTCTATGTTTGACGAAATAAAAATTAAAATCACGAAATTGATGGCAAAGCTTATTTAACAACGTTAGGCTTCTTTTATTCGGTAGATGACGTAAAAAGACAAGGACGGTTAATCAAAGTATAAAACGCGAAACAGCAAACGTTTTTCTAGCGTTTCTTCTTTCATCTATAAAGATAATACATAATTAA…
	FK506-resistant revertant 4	None	GTATACGAGATAATTCATTCACATGGATCAAAATCTGTCAAAGCAAGACATACATGCATACATTAAATAGCATGATCACGTTATACATAATGCACAAAGTCTCGGAGTATATACAAGTGAATCATTGTAAACTTCAGTACATAGAAACACTAGTACAGGAGAATGGGTTTATCTTGGATTCTTTTCTTGACACATGATCGAAGAAGGGATCCTCTATGTTTGACGAAATAAAAATTAAAATCACGAAATTGATGGCAAAGCTTATTTAACAACGTTAGGCTTCTTTTATTCGGTAGATGACGTAAAAAGACAAGGACGGTTAATCAAAGTATAAAACGCGAAACAGCAAACGTTTTTCTAGCGTTTCTTCTTTCATCTATAAAGATAATACATAATTAA…
	FK506-resistant revertant 5	None	GTATACGAGATAATTCATTCACATGGATCAAAATCTGTCAAAGCAAGACATACATGCATACATTAAATAGCATGATCACGTTATACATAATGCACAAAGTCTCGGAGTATATACAAGTGAATCATTGTAAACTTCAGTACATAGAAACACTAGTACAGGAGAATGGGTTTATCTTGGATTCTTTTCTTGACACATGATCGAAGAAGGGATCCTCTATGTTTGACGAAATAAAAATTAAAATCACGAAATTGATGGCAAAGCTTATTTAACAACGTTAGGCTTCTTTTATTCGGTAGATGACGTAAAAAGACAAGGACGGTTAATCAAAGTATAAAACGCGAAACAGCAAACGTTTTTCTAGCGTTTCTTCTTTCATCTATAAAGATAATACATAATTAA…
