# Supplementary material for: Epimutations driven by RNAi or heterochromatin evoke transient antimicrobial drug resistance in pathogenic Mucor fungi
Source: PLoS Biol. 2026 Feb 2;24(2):e3003598. doi: 10.1371/journal.pbio.3003598 (PMC12863538; doi:10.1371/journal.pbio.3003598)
Supplement: S1 Data — (XLSX) [file pbio.3003598.s021.xlsx]

## Sheet: Fig 2AE
Fig 2A
Relative gene expression (2^−ΔΔCt)	WT	E1	E1P4	E2	E2P4	E3	E3P12	E4	E4P16	E5	E5P12	E6	E6P32	E7	E7P28	E8	E8P28	E9	E9P24
Rep1	0.963805	0.274799	2.28195	0.152084	1.532	0.197832	0.735029	0.240274	1.66741	0.0219035	1.60066	0.0229302	1.60066	0.0229302	1.28081	0.0193297	1.73073	0.0273699	0.902339
Rep2	1.01656	0.198252	2.26894	0.146575	1.48471	0.198443	0.697421	0.251427	1.28057	0.0204396	1.74029	0.0209674	1.74029	0.0209674	1.28222	0.0197995	1.69075	0.024605	0.84795
Rep3	1.01963	0.282554	2.12991	0.129214	1.51707	0.175346	0.707347	0.237423	1.89081	0.0221994	1.62313	0.0281461	1.62313	0.0224152	1.14881	0.0186713	1.73061	0.0238604	0.884609
Fig 2E
Relative gene expression (2^−ΔΔCt)	WT	E1	E1P32	E2	E2P28
Rep1	0.955025	0.0334122	1.38348	0.0250272	1.85277
Rep2	1.07947	0.0346656	1.4392	0.0247935	1.62448
Rep3	0.965504	0.0329849	0.913812	0.0254553	1.80933

## Sheet: Fig 3BCD
Fig 3B
	WT	E1	E1P4	E2	E2P4	E3	E3P12	E4	E4P16	E5	E5P12	E6	E6P12	E7	E7P28	E8	E8P28	E9	E9P24
Reads per million	0	0.31496	0	1.41622	0	0.846368	0	0	0	1063.39	0	1142.71	0	1116.89	0	990.377	0	991.825	0.4413
Fig 3C
Percentage of initial base (%)	A	U	G	C
E5	15	84.28	0.23	0.49
E6	15.5	83.7	0.18	0.62
E7	18.57	80.61	0.29	0.53
E8	19.59	79.76	0.29	0.36
E9	19.46	79.84	0.26	0.43
Fig 3D
Percentage of rates (%)	E5	E6	E7	E8	E9
18	3	3	2	2	2
19	3	3	3	3	3
20	4	3	4	4	4
21	34	31	27	26	25
22	9	8	10	11	10
23	29	32	38	39	40
24	18	19	15	16	16
25	2	1	1	1	1
26	0	0	0	0	0

## Sheet: Fig 4AD
Fig 4A	Positive control												Fig 4D	Positive control
H3K9me2 fold enrichments	WT	E1	E1P4	E2	E2P4	E3	E3P12	E4	E4P16	E8	E8P28		RNAPII fold enrichments	WT	E3	E3P12	E4	E4P16	E8	E8P28
Rep1	30.767	34.549	30.381	22.779	24.084	33.362	32.037	31.832	38.875	27.358	21.552		Rep1	6.851	7.265	7.21	8.351	6.489	7.277	5.629
Rep2	29.779	35.261	30.749	20.278	28.467	27.596	32.254	32.743	40.386	27.307	21.589		Rep2	6.166	7.783	8.4	8.889	5.557	5.836	7.198
Rep3	26.614	37.306	35.456	23.344	26.184	33.806	30.488	23.684	45.952	25.056	25.703		Rep3	6.104	6.751	7.446	7.122	6.154	6.87	6.953
	5ʹ-UTR of fkbA													5ʹ-UTR of fkbA
H3K9me2 fold enrichments	WT	E1	E1P4	E2	E2P4	E3	E3P12	E4	E4P16	E8	E8P28		RNAPII fold enrichments	WT	E1	E1P4	E2	E2P4	E3	E3P12
Rep1	1.004	12.285	0.498	6.66	0.167	28.325	0.677	3.935	0.601	0.226	0.405		Rep1	1.78	0.34	1.712	0.736	1.556	1.996	1.856
Rep2	0.771	12.204	0.389	5.781	0.167	25.393	0.838	4.961	0.46	0.195	0.465		Rep2	1.457	0.353	2.122	0.944	1.594	2.119	1.979
Rep3	0.879	11.878	0.351	4.898	0.167	21.15	0.745	4.408	0.661	0.184	0.405		Rep3	2.106	0.292	1.852	0.793	1.63	1.919	2.062
	Exon 2 of fkbA													Exon 2 of fkbA
H3K9me2 fold enrichments	WT	E1	E1P4	E2	E2P4	E3	E3P12	E4	E4P16	E8	E8P28		RNAPII fold enrichments	WT	E1	E1P4	E2	E2P4	E3	E3P12
Rep1	0.778	40.543	0.891	9.408	1.468	65.975	0.451	15.858	0.621	0.091	0.762		Rep1	3.332	1.217	3.272	0.048	2.394	2.348	2.716
Rep2	0.786	31.337	1.225	7.345	0.683	56.447	0.567	11.318	1.208	0.44	0.994		Rep2	3.175	1.122	2.755	0.056	3.159	3.065	3.176
Rep3	0.751	28.288	1.032	6.92	1.053	68.77	0.715	14.914	0.793	0.386	1.241		Rep3	2.945	0.964	3.586	0.061	3.398	2.731	2.937
	Exon 3 of fkbA													fkbA near gene (patA)
H3K9me2 fold enrichments	WT	E1	E1P4	E2	E2P4	E3	E3P12	E4	E4P16	E8	E8P28		RNAPII fold enrichments	WT	E1	E1P4	E2	E2P4	E3	E3P12
Rep1	0.085	16.013	1.005	6.662	0.336	20.163	0.699	3.935	0.847	0.141	0.317		Rep1	3.596	0.851	2.15	0.778	2.988	2.573	3.249
Rep2	0.085	14.344	0.792	6.257	0.326	17.753	0.819	4.9615	0.461	0.445	0.391		Rep2	3.689	1.007	2.056	0.755	2.787	3.035	2.972
Rep3	0.048	14.813	0.724	6.928	0.279	21.15	0.922	4.408	0.62	0.144	0.288		Rep3	2.919	0.832	2.323	0.82	3.365	3.385	3.001
	3ʹ-UTR of fkbA													Negative control
H3K9me2 fold enrichments	WT	E1	E1P4	E2	E2P4	E3	E3P12	E4	E4P16	E8	E8P28		RNAPII fold enrichments	WT	E1	E1P4	E2	E2P4	E3	E3P12
Rep1	0.459	13.364	0.891	6.682	0.815	22.889	0.486	8.872	0.583	0.214	1.001		Rep1	0.528	0.651	1.043	0.324	0.957	0.638	0.466
Rep2	0.711	10.509	0.574	7.216	0.717	24.462	0.484	5.073	0.811	0.179	0.624		Rep2	0.554	0.745	1.022	0.321	0.741	0.625	0.408
Rep3	1.001	11.044	0.564	7.031	0.665	26.02	0.488	7.395	0.62	0.195	0.758		Rep3	0.511	0.551	1.185	0.354	0.94	0.618	0.447

## Sheet: Fig 5BE
Fig 5B	Positive control						Fig 5E	Positive control
H3K9me2 fold enrichments	WT	E1	E1P32	E2	E2P28		RNAPII fold enrichments	WT	E1	E1P32
Rep1	62.879	54.379	48.788	57.943	77.938		Rep1	10.044	12.628	11.588
Rep2	47.323	45.83	54.728	58.458	74.571		Rep2	9.904	10.723	13.402
Rep3	68.279	60.05	46.178	56.434	74.758		Rep3	11.139	10.667	11.22
	5ʹ-UTR of fkbA							5ʹ-UTR of fkbA
H3K9me2 fold enrichments	WT	E1	E1P32	E2	E2P28		RNAPII fold enrichments	WT	E1	E1P32
Rep1	1.491	88.93	2.023	37.555	1.458		Rep1	1.852	0.458	1.603
Rep2	1.7	89.911	2.107	37.269	3.03		Rep2	1.743	0.417	1.708
Rep3	1.333	85.375	2.666	36.94	2.52		Rep3	2.137	0.502	1.817
	Exon 2 of fkbA							Exon 2 of fkbA
H3K9me2 fold enrichments	WT	E1	E1P32	E2	E2P28		RNAPII fold enrichments	WT	E1	E1P32
Rep1	1.585	42.76	0.966	16.332	1.24		Rep1	3.019	0.699	3.54
Rep2	1.176	39.935	0.918	17.599	1.425		Rep2	3.181	0.988	3.03
Rep3	1.122	40.741	0.825	15.958	1.167		Rep3	3.415	0.852	3.203
	Exon 3 of fkbA							fkbA near gene (patA)
H3K9me2 fold enrichments	WT	E1	E1P32	E2	E2P28		RNAPII fold enrichments	WT	E1	E1P32
Rep1	0.818	29.074	0.472	15.829	0.537		Rep1	2.857	1.116	2.198
Rep2	0.859	28.435	0.611	12.7	1.178		Rep2	2.828	1.106	2.488
Rep3	1.195	30.501	0.865	13.75	0.919		Rep3	2.975	1.174	2.191
	3ʹ-UTR of fkbA							Negative control
H3K9me2 fold enrichments	WT	E1	E1P32	E2	E2P28		RNAPII fold enrichments	WT	E1	E1P32
Rep1	1.269	37.003	1.293	18.619	2.137		Rep1	0.587	0.612	0.539
Rep2	1.185	37.358	1.18	24.491	1.546		Rep2	0.608	0.549	0.55
Rep3	1.403	37.021	1.308	23.91	2.326		Rep3	0.626	0.514	0.601

## Sheet: Fig 6BCD
Fig 6B
Species	Day -2 (IS)	Day -1	Day 0 (IV)	Day1	Day2	Day3 (IS)	Day4	Day5	Day6	Day7 (IS)	Day11	Day12	Day13	Day14
M. atramentarius	survival	survival	survival	survival	survival	die
	survival	survival	survival	survival	survival	survival	survival	survival	survival	survival	die
	survival	survival	survival	survival	survival	survival	survival	die
	survival	survival	survival	survival	survival	survival	survival	survival	survival	survival	survival	survival	survival	survival
	survival	survival	survival	survival	survival	survival	survival	die
M. circinelloides	survival	survival	survival	survival	survival	survival	survival	die
	survival	survival	survival	survival	survival	survival	survival	die
	survival	survival	survival	survival	survival	survival	survival	die
	survival	survival	survival	survival	survival	die
	survival	survival	survival	survival	survival	survival	survival	die
PBS	survival	survival	survival	survival	survival	survival	survival	survival	survival	survival	survival	survival	survival	survival
	survival	survival	survival	survival	survival	survival	survival	survival	survival	survival	survival	survival	survival	survival
	survival	survival	survival	survival	survival	survival	survival	survival	survival	survival	survival	survival	survival	survival
	survival	survival	survival	survival	survival	survival	survival	survival	survival	survival	survival	survival	survival	survival
	survival	survival	survival	survival	survival	survival	survival	survival	survival	survival	survival	survival	survival	survival
Fig 6C
Percentage of FK506 resistance (%)	WT	E1	E1P32
Lung	10	75	25
Spleen	0	90	0
Liver	0	90	0
Brain	0	85	0
Fig 6D	Brain								Liver
	Exon 2 of fkbA								Exon 2 of fkbA
H3K9me2 fold enrichments	WT	E1R1	E1R2	E1R3	E1S1	E1P32		H3K9me2 fold enrichments	WT	E1R1	E1R2	E1R3	E1S1	E1P32
Rep1	0.303	22.111	37.531	36.989	0.266	0.343		Rep1	0.559	50.627	103.504	103.547	2.937	0.611
Rep2	0.357	28.052	39.639	40.33	0.418	0.341		Rep2	0.383	49.564	109.065	91.22	2.878	0.533
Rep3	0.335	26.705	31.189	37.087	0.474	0.377		Rep3	0.469	52.518	96.623	97.984	3.229	0.661
	Exon 3 of fkbA								Exon 3 of fkbA
H3K9me2 fold enrichments	WT	E1R1	E1R2	E1R3	E1S1	E1P32		H3K9me2 fold enrichments	WT	E1R1	E1R2	E1R3	E1S1	E1P32
Rep1	0.447	46.438	47.357	49.784	0.444	0.335		Rep1	0.331	31.993	49.629	55.841	0.916	0.305
Rep2	0.388	45.856	36.825	41.353	0.324	0.288		Rep2	0.311	32.04	51.147	51.759	1.093	0.289
Rep3	0.379	41.261	37.543	45.316	0.309	0.363		Rep3	0.236	31.947	56.523	48.682	0.874	0.258
	Lung								Spleen
	Exon 2 of fkbA								Exon 2 of fkbA
H3K9me2 fold enrichments	WT	E1R1	E1R2	E1R3	E1S1	E1P32		H3K9me2 fold enrichments	WT	E1R1	E1R2	E1R3	E1S1	E1P32
Rep1	0.69	57.342	61.207	49.891	0.887	1.2		Rep1	0.35	92.644	102.565	99.389	0.663	0.389
Rep2	0.56	54.772	69.559	45.305	0.873	0.853		Rep2	0.282	96.037	111.696	98.248	0.584	0.513
Rep3	0.554	51.511	67.533	37.38	1.001	0.69		Rep3	0.401	90.833	104.735	94.175	1.199	0.518
	Exon 3 of fkbA								Exon 3 of fkbA
H3K9me2 fold enrichments	WT	E1R1	E1R2	E1R3	E1S1	E1P32		H3K9me2 fold enrichments	WT	E1R1	E1R2	E1R3	E1S1	E1P32
Rep1	0.569	54.829	73.732	40.649	0.768	0.883		Rep1	0.3	58.222	61.978	74.027	0.504	0.202
Rep2	0.584	60.288	73.621	39.226	0.815	1.128		Rep2	0.228	66.198	64.213	65.849	0.513	0.18
Rep3	0.48	55.411	74.718	36.257	0.837	0.863		Rep3	0.357	62.142	57.626	68.772	0.419	0.219

## Sheet: Fig 7A-F
Fig 7A			Fig 7B	Liver				Spleen
Percentage of FK506 resistance (%)	E1			Positive control				Positive control
Spleen	70		H3K9me2 fold enrichments	E1S	E1R1	E1R2	H3K9me2 fold enrichments	E1S	E1R1	E1R2
Liver	55		Rep1	26.539	27.741	28.653	Rep1	25.084	20.975	30.754
			Rep2	25.179	25.115	27.323	Rep2	25.669	20.567	24.883
			Rep3	25.19	31.135	30.005	Rep3	25.037	23.495	25.141
				Exon 2 of fkbA				Exon 2 of fkbA
			H3K9me2 fold enrichments	E1S	E1R1	E1R2	H3K9me2 fold enrichments	E1S	E1R1	E1R2
			Rep1	0.801	14.769	6.831	Rep1	0.5	20.687	23.242
			Rep2	0.874	16.043	8.506	Rep2	0.568	21.234	20.373
			Rep3	0.92	19.127	7.237	Rep3	0.585	21.555	20.071
Fig 7C			Fig 7D	Liver				Spleen
Percentage of FK506 resistance (%)	E1			Positive control				Positive control
Spleen	65		H3K9me2 fold enrichments	E1S	E1R1	E1R2	H3K9me2 fold enrichments	E1S	E1R1	E1R2
Liver	85		Rep1	29.591	27.726	26.386	Rep1	29.25	22.166	29.757
			Rep2	25.431	27.479	25.818	Rep2	22.931	22.397	24.186
			Rep3	23.471	30.265	28.041	Rep3	27.295	23.511	26.292
				Exon 2 of fkbA				Exon 2 of fkbA
			H3K9me2 fold enrichments	E1S	E1R1	E1R2	H3K9me2 fold enrichments	E1S	E1R1	E1R2
			Rep1	0.848	14.886	13.344	Rep1	0.882	7.443	24.401
			Rep2	0.808	12.519	13.314	Rep2	0.889	6.747	20.334
			Rep3	0.823	10.985	14.766	Rep3	1.031	6.686	18.99
Fig 7E			Fig 7F	Liver				Spleen
Percentage of FK506 resistance (%)	E1			Positive control				Positive control
Spleen	69.2		H3K9me2 fold enrichments	E1S	E1R1	E1R2	H3K9me2 fold enrichments	E1S	E1R1	E1R2
Liver	60		Rep1	33.418	30.605	28.205	Rep1	25.838	23.689	24.029
			Rep2	29.363	33.95	24.92	Rep2	26.121	28.742	27.517
			Rep3	28.278	30.261	25.814	Rep3	23.541	28.204	29.599
				Exon 2 of fkbA				Exon 2 of fkbA
			H3K9me2 fold enrichments	E1S	E1R1	E1R2	H3K9me2 fold enrichments	E1S	E1R1	E1R2
			Rep1	0.741	6.723	18.577	Rep1	0.456	5.591	5.671
			Rep2	0.762	6.417	21.526	Rep2	0.571	5.542	5.441
			Rep3	0.85	6.824	20.231	Rep3	0.516	6.029	5.634

## Sheet: Fig S2BCEF
S2B Fig					Figure S2C					S2E Fig					S2F Fig
Growth		YPD	YPD w/ FK506		Sporulation		YPD	YPD w/ FK506		Growth		YPD	YPD w/ FK506		Sporulation		YPD	YPD w/ FK506
WT	Rep1	7.2	0		WT	Rep1	5.31966	0		WT	Rep1	8	0		WT	Rep1	6.24074	0
	Rep2	7.1	0			Rep2	5.21531	0			Rep2	8	0			Rep2	6.23449	0
	Rep3	7.1	0			Rep3	5.24749	0			Rep3	7.9	0			Rep3	6.32038	0
E1	Rep1	6.4	5.9		E1	Rep1	4.89049	5.00254		E1	Rep1	8	6.5		E1	Rep1	5.90079	5.72212
	Rep2	6.5	6			Rep2	4.91842	4.84964			Rep2	8	6.8			Rep2	5.96384	5.43989
	Rep3	6.4	6.1			Rep3	4.89049	4.93219			Rep3	8.1	7			Rep3	5.99763	5.51162
E1P4	Rep1	6.8	0		E1P4	Rep1	5.19956	0		E1P32	Rep1	8	0		E1P32	Rep1	6.10321	0
	Rep2	7	0			Rep2	5.27505	0			Rep2	8.1	0			Rep2	6.10913	0
	Rep3	7.1	0			Rep3	5.19827	0			Rep3	7.9	0			Rep3	6.15475	0
E2	Rep1	6.7	5.9		E2	Rep1	4.99683	4.96115		E2	Rep1	8	7		E2	Rep1	5.92712	5.62557
	Rep2	6.6	5.7			Rep2	4.94294	4.89419			Rep2	8	7.1			Rep2	5.827	5.72975
	Rep3	6.5	6			Rep3	5.17805	4.94534			Rep3	8	6.9			Rep3	5.887	5.63807
E2P4	Rep1	7.3	0		E2P4	Rep1	5.15642	0		E2P28	Rep1	8	0		E2P28	Rep1	6.15907	0
	Rep2	7	0			Rep2	5.13487	0			Rep2	8	0			Rep2	6.08584	0
	Rep3	7	0			Rep3	5.19287	0			Rep3	8.1	0			Rep3	6.163	0
E3	Rep1	6.5	6		E3	Rep1	4.87702	5.02573
	Rep2	6.7	6			Rep2	4.92988	5.09268
	Rep3	6.5	6			Rep3	5.10747	4.79165
E3P12	Rep1	6.6	0		E3P12	Rep1	5.11903	0
	Rep2	6.5	0			Rep2	5.08114	0
	Rep3	6.8	0			Rep3	5.21804	0
E4	Rep1	6.7	6.2		E4	Rep1	4.75379	5.12219
	Rep2	6.6	5.7			Rep2	5.00989	5.26985
	Rep3	6.6	6			Rep3	4.94294	5.09268
E4P16	Rep1	6.9	0		E4P16	Rep1	5.29786	0
	Rep2	6.8	0			Rep2	5.41762	0
	Rep3	6.8	0			Rep3	5.31495	0
E5	Rep1	6	6		E5	Rep1	5.02573	5.12264
	Rep2	5.6	6			Rep2	4.90956	4.94655
	Rep3	5.9	5.9			Rep3	4.7393	5.04033
E5P12	Rep1	7	0		E5P12	Rep1	4.98875	0
	Rep2	6.9	0			Rep2	4.90433	0
	Rep3	6.9	0			Rep3	4.97128	0
E6	Rep1	6.7	6.8		E6	Rep1	4.95178	4.98396
	Rep2	6.7	6.9			Rep2	5.02679	5.10391
	Rep3	6.6	7			Rep3	5.09421	5.0431
E6P32	Rep1	6.7	0		E6P32	Rep1	5.11659	0
	Rep2	7	0			Rep2	5.09141	0
	Rep3	6.9	0			Rep3	5.0556	0
E7	Rep1	7.2	7.2		E7	Rep1	5.08922	5.01863
	Rep2	7.1	7			Rep2	5.16206	5.01677
	Rep3	7.1	7.1			Rep3	5.18054	5.03078
E7P28	Rep1	7.3	0		E7P28	Rep1	5.11863	0
	Rep2	7.2	0			Rep2	5.14991	0
	Rep3	7.2	0			Rep3	5.08922	0
E8	Rep1	6.8	7		E8	Rep1	5.06828	5.15508
	Rep2	7.1	6.8			Rep2	5.19827	5.13886
	Rep3	7	7			Rep3	5.25981	5.01677
E8P28	Rep1	7.2	0		E8P28	Rep1	5.14991	0
	Rep2	7	0			Rep2	5.25981	0
	Rep3	7.2	0			Rep3	5.1684	0
E9	Rep1	6.7	6.9		E9	Rep1	5.10597	5.18688
	Rep2	6.9	6.7			Rep2	5.18688	5.12945
	Rep3	6.5	6.6			Rep3	5.23875	5.16479
E9P24	Rep1	7.3	0		E9P24	Rep1	5.13793	0
	Rep2	7.1	0			Rep2	5.24749	0
	Rep3	7.1	0			Rep3	5.03078	0

## Sheet: Fig S5B-K
S5B Fig
PS3_001333	WT	E1	E1P4	E2	E2P4	E3	E3P12	E4	E4P16	E5	E5P12	E6	E6P12	E7	E7P28	E8	E8P28	E9	E9P24
Reads per million	0.156618	2924.72	0	2514.9	1.58769	2496.28	0.141041	0.690976	0.138752	0.563537	0.457616	0.128078	0.146116	1.1153	0	0.161299	0.292012	0.561623	0
S5C Fig
Percentage of initial base (%)	A	U	G	C
E1	11.69	87.4	0.44	0.47
E2	11.73	87.39	0.36	0.53
E3	12.28	86.86	0.33	0.53
S5D Fig
Percentage of rates (%)	E1	E2	E3
18	1	0	0
19	1	1	1
20	3	3	3
21	19	21	21
22	12	12	12
23	41	39	39
24	23	22	22
25	1	1	1
26	0	0	0
S5E Fig
PS3_001332	WT	E1	E1P4	E2	E2P4	E3	E3P12	E4	E4P16	E5	E5P12	E6	E6P12	E7	E7P28	E8	E8P28	E9	E9P24
Reads per million	0	131.023	0	103.227	0	126.278	0	0.172744	0	0	0.152538	0	0	0	0	0	0	0	0
S5F Fig
Percentage of initial base (%)	A	U	G	C
E1	13.22	85.94	0.36	0.48
E2	15.09	83.69	0.61	0.61
E3	11.93	85.66	1.07	1.34
S5G Fig
Percentage of rates (%)	E1	E2	E3
18	0	1	0
19	1	1	0
20	1	1	1
21	2	2	3
22	8	6	8
23	53	53	53
24	34	34	32
25	1	0	1
26	0	0	0
S5H Fig
PS3_001331	WT	E1	E1P4	E2	E2P4	E3	E3P12	E4	E4P16	E5	E5P12	E6	E6P12	E7	E7P28	E8	E8P28	E9	E9P24
Reads per million	0	14.9606	0	16.0505	0	11.5106	0	0	0	0	0	0	0	0	0	0	0	0	0
S5I Fig
Percentage of initial base (%)	A	U	G	C
E1	21.053	76.842	1.053	1.053
E2	19.608	79.412	0.98	0
E3	4.412	94.118	1.471	0
S5J Fig
Percentage of rates (%)	E1	E2	E3
18	0	1	0
19	0	2	1
20	1	2	1
21	1	3	3
22	8	14	12
23	56	42	56
24	29	33	24
25	3	2	3
26	0	0	0
S5K Fig	PS3_001333
Relative gene expression (2^−ΔΔCt)	WT	E1	E1P4	E2	E2P4	E3	E3P12	E4	E4P16	E5	E5P12	E6	E6P32	E7	E7P28	E8	E8P28	E9	E9P24
Rep1	0.993984	0.0915528	0.997746	0.0673176	0.589171	0.0584284	0.927742	1.19823	0.724721	1.06592	1.02001	1.11768	1.0176	0.89748	0.763052	0.840181	0.966132	0.791325	1.03952
Rep2	1.01319	0.0912551	1.07192	0.0610015	0.607985	0.0606302	0.76076	1.11656	1.04545	1.06172	0.960271	1.18881	0.814424	0.900745	0.738573	0.920535	1.0042	0.761748	1.04444
Rep3	0.992831	0.0893209	0.975258	0.0817927	0.623715	0.057249	0.739972	1.22671	0.840565	1.11038	1.29507	1.14751	0.988615	0.867832	0.622163	0.872709	1.41405	0.798099	1.0217
	PS3_001332
Relative gene expression (2^−ΔΔCt)	WT	E1	E1P4	E2	E2P4	E3	E3P12	E4	E4P16	E5	E5P12	E6	E6P32	E7	E7P28	E8	E8P28	E9	E9P24
Rep1	0.930299	0.220527	1.16097	0.3381	0.797627	0.221195	1.55806	0.294156	1.03113	4.48626	5.16627	3.52529	1.08299	0.949989	1.1616	0.886055	1.25264	1.32133	0.870635
Rep2	1.05166	0.228548	1.01223	0.340716	0.988432	0.247232	1.51312	0.299496	1.33198	4.25726	5.13288	3.16118	1.0233	0.925409	0.892761	0.862302	1.25777	1.26892	0.843232
Rep3	1.01805	0.253981	1.04557	0.301526	0.812215	0.289923	1.47362	0.224891	1.21848	4.10931	4.4934	3.19827	1.08234	0.8851	1.00711	0.995929	1.21309	1.25381	0.803944
	PS3_001331
Relative gene expression (2^−ΔΔCt)	WT	E1	E1P4	E2	E2P4	E3	E3P12	E4	E4P16	E5	E5P12	E6	E6P32	E7	E7P28	E8	E8P28	E9	E9P24
Rep1	0.860399	0.190552	0.840299	0.10141	0.93861	0.0664189	1.37129	0.378974	0.872747	0.454246	0.492759	0.567021	0.443881	0.869534	1.42248	0.908612	0.890473	0.773814	0.818502
Rep2	1.09169	0.199774	1.16234	0.131765	0.899153	0.0514962	1.66577	0.24947	0.863606	0.489657	0.477774	0.49157	0.463675	0.880135	1.49433	0.963167	0.957915	0.88972	0.846767
Rep3	1.04791	0.190131	0.917035	0.172416	1.10362	0.044576	1.45841	0.293628	0.966202	0.495714	0.494263	0.522395	0.536393	0.926831	0.950996	1.04707	0.882235	0.901791	0.861972
	PS3_001330
Relative gene expression (2^−ΔΔCt)	WT	E1	E1P4	E2	E2P4	E3	E3P12	E4	E4P16	E5	E5P12	E6	E6P32	E7	E7P28	E8	E8P28	E9	E9P24
Rep1	1.04286	0.168492	1.27089	0.11217	1.25067	0.137784	0.81359	0.399965	0.807646	0.941307	1.0872	0.966416	0.940556	0.981593	0.69581	0.993749	1.46417	0.765898	0.828317
Rep2	0.976008	0.190593	1.23833	0.0975883	1.45869	0.110794	0.827021	0.445585	0.853904	0.946665	1.09314	0.955413	0.930403	0.948011	0.845403	0.928617	1.54019	0.728256	0.824346
Rep3	0.981135	0.184254	1.2032	0.116986	1.34748	0.120286	0.811984	0.4516	0.92662	0.900725	1.06404	1.01427	1.04787	0.998374	0.830225	0.861189	1.49401	0.878162	0.839148

## Sheet: Fig S7B-S
S7B Fig
fkbA	WT	E1	E1P32	E2	E2P28
Reads per million	0	7.4804	0	1.69216	0
S7C Fig
Percentage of initial base (%)	A	U	G	C
E1	4.3	95.2	0	0.5
E2	4.5	95.5	0	0
S7D Fig
Percentage of rates (%)	E1	E2
18	2	2
19	3	3
20	4	4
21	25	25
22	12	12
23	38	36
24	15	17
25	1	1
26	0	0
S7E Fig
PS6_003792	WT	E1	E1P32	E2	E2P28
Reads per million	0.0528329	13.6739	0.112519	4.00911	0
S7F Fig
Percentage of initial base (%)	A	U	G	C
E1	4.71	94.12	0.88	0.29
E2	5.84	92.21	0	1.95
S7G Fig
Percentage of rates (%)	E1	E2
18	1	1
19	1	1
20	2	2
21	9	8
22	6	3
23	55	57
24	24	23
25	1	2
26	0	0
S7H Fig
PS6_003791	WT	E1	E1P32	E2	E2P28
Reads per million	0	7.4804	0	1.69216	0
S7I Fig
Percentage of initial base (%)	A	U	G	C
E1	4.3	95.2	0	0.5
E2	4.5	95.5	0	0
S7J Fig
Percentage of rates (%)	E1	E2
18	2	2
19	3	3
20	4	4
21	25	25
22	12	12
23	38	36
24	15	17
25	1	1
26	0	0
S7K Fig
PS6_003786	WT	E1	E1P32	E2	E2P28
Reads per million	0.0528329	10.9793	0	2.65538	0
S7L Fig
Percentage of initial base (%)	A	U	G	C
E1	4.4	93.77	0.73	1.1
E2	10.78	89.22	0	0
S7M Fig
Percentage of rates (%)	E1	E2
18	0	1
19	1	0
20	1	5
21	1	7
22	3	2
23	37	34
24	48	39
25	6	6
26	0	0
S7N Fig
PS6_003784	WT	E1	E1P32	E2	E2P28
Reads per million	0	20.551	0.0281298	5.493	0
S7O Fig
Percentage of initial base (%)	A	U	G	C
E1	4.11	95.5	0.2	0.2
E2	5.21	91.94	2.84	0
S7P Fig
Percentage of rates (%)	E1	E2
18	1	1
19	1	4
20	1	2
21	5	6
22	4	9
23	53	39
24	34	35
25	1	3
26	0	0
S7Q Fig
PS6_003782	WT	E1	E1P32	E2	E2P28
Reads per million	0	20.551	0.0281298	5.493	0
S7R Fig
Percentage of initial base (%)	A	U	G	C
E1	4.11	95.5	0.2	0.2
E2	5.21	91.94	2.84	0
S7S Fig
Percentage of rates (%)	E1	E2
18	0	1
19	1	4
20	2	2
21	5	6
22	11	9
23	43	39
24	35	35
25	2	3
26	0	0

## Sheet: Fig S8B
S8B Fig	PS6_003792
Relative gene expression (2^−ΔΔCt)	WT	E1	E1P32	E2	E2P28
Rep1	1.04799	0.0202415	1.38203	0.299509	2.10732
Rep2	1.16461	0.0234131	1.59654	0.278573	1.8788
Rep3	0.809791	0.0203285	1.67772	0.23689	2.02602
	PS6_003791
Relative gene expression (2^−ΔΔCt)	WT	E1	E1P32	E2	E2P28
Rep1	1.03109	0.190707	1.78659	0.0986419	0.783779
Rep2	0.867244	0.172326	1.67243	0.0859798	1.08901
Rep3	1.11796	0.318845	2.16938	0.0899815	0.93143
	PS6_003790
Relative gene expression (2^−ΔΔCt)	WT	E1	E1P32	E2	E2P28
Rep1	0.920109	0.0349402	1.4478	0.00871646	0.481837
Rep2	1.1026	0.0409076	1.64785	0.0090507	0.563777
Rep3	0.985379	0.0377535	1.16237	0.0128734	0.659653
	PS6_003789
Relative gene expression (2^−ΔΔCt)	WT	E1	E1P32	E2	E2P28
Rep1	1.10933	0.223219	1.04218	0.0633697	0.796277
Rep2	0.999759	0.20949	0.971658	0.0664017	0.832046
Rep3	0.901373	0.329369	0.932429	0.122595	1.28225
	PS6_003786
Relative gene expression (2^−ΔΔCt)	WT	E1	E1P32	E2	E2P28
Rep1	1.17184	0.237874	2.77155	0.0468338	1.27196
Rep2	0.993326	0.283672	2.95311	0.0281108	0.949696
Rep3	0.858821	0.234475	3.04596	0.04059	1.32688
	PS6_003784
Relative gene expression (2^−ΔΔCt)	WT	E1	E1P32	E2	E2P28
Rep1	0.884031	0.22501	2.27237	0.0240545	2.72054
Rep2	1.336	0.219137	2.46886	0.0236833	2.53642
Rep3	0.846423	0.187707	1.9928	0.0171549	2.17275
	PS6_003783
Relative gene expression (2^−ΔΔCt)	WT	E1	E1P32	E2	E2P28
Rep1	1.22356	0.0803858	1.71241	0.0147096	0.968812
Rep2	0.93095	0.0559299	1.57361	0.00615193	0.715201
Rep3	0.877626	0.0878117	1.41218	0.0119066	1.27147

[truncated: 4 more sheets: Fig S9A, Fig S10, Fig S11A-C, Fig S12D]
